# Supplementary material for: A Phase 2 Trial of Ibrutinib and Nivolumab in Patients with Relapsed or Refractory Classical Hodgkin’s Lymphoma
Source: Cancers (Basel). 2023 Feb 24;15(5):1437. doi: 10.3390/cancers15051437 (PMC10000669; doi:10.3390/cancers15051437)
Supplement: Supplementary file 1 [file cancers-15-01437-s001.zip]

Archive with 1 entries (1 files):
- cancers-2158844-supplementary.pdf
